# Supplementary material for: Biochar Organic Fertilizer Combined with Indigenous Microorganisms Enhances the Growth of Landscape Grass Cultivated in a Substrate Mixed with Iron Tailings and Mining Topsoil
Source: Plants (Basel). 2024 Oct 30;13(21):3042. doi: 10.3390/plants13213042 (PMC11548118; doi:10.3390/plants13213042)
Supplement: Supplementary file 1 [file plants-13-03042-s001.zip]

Archive with 1 entries (1 files):
- plants-3256420-supplementary.pdf
